# Supplementary material for: Reliability and validity of the PORTRAIT-10 tool for assessing complex health care needs in French-speaking people living with chronic pain
Source: PLoS One. 2025 Oct 29;20(10):e0335734. doi: 10.1371/journal.pone.0335734 (PMC12571328; doi:10.1371/journal.pone.0335734)
Supplement: S2 File — (XLSX) [file pone.0335734.s002.xlsx]

## Sheet: Feuil1
	Baseline Portrait-10										Follow-up Portrait-10
record_id	Health	Pain	Medication	Mental health	Alcohol/drug use	Housing	Support	Income	Health needs	Perceived complexity	Health_2	Pain_2	Medication_2	Mental health_2	Alcohol/Drug use_2	Housing_2	Support_2	Income_2	Health needs_2	Perceived complexity_2
2	1	3	1	1	1	3	1	2	1	3
3	3	2	1	2	0	0	0	0	1	2	2	2	1	2	0	0	0	0	0	1
5	2	2	3	1	0	0	0	0	1	0	2	2	4	1	0	0	0	1	1	2
6	3	3	1	2	2	0	1	0	1	3	3	3	1	2	1	0	0	1	1	2
7	4	4	4	4	0	2	4	4	3	4	2	4	4	4	0	0	2	0	1	2
9	3	2	1	3	0	1	3	1	1	3	3	4	1	2	0	1	2	1	2	3
12	3	4	1	0	0	1	2	4	3	3
13	2	3	1	2	1	0	1	1	1	1	2	3	1	1	1	0	1	1	1	0
15	3	3	1	3	2	2	2	3	3	4	2	2	1	2	2	2	2	3	3	4
16	3	4	4	3	0	3	4	0	3	3	3	4	4	3	0	4	4	0	3	3
18	2	4	1	2	0	0	1	1	1	3	1	4	3	2	1	0	2	1	2	3
19	4	4	3	2	0	2	3	3	2	2
20	3	3	1	3	0	1	3	2	3	3	3	3	0	3	1	1	3	3	4	2
22	4	4	4	2	0	1	1	3	3	4	3	4	4	2	1	1	1	3	1	3
23	2	4	3	2	2	1	2	2	1	3	2	3	3	2	1	1	1	1	2	3
24	3	3	1	2	2	1	1	1	3	4	3	3	3	2	2	1	1	1	2	3
26	2	4	3	2	0	1	1	2	2	2	3	4	3	3	0	1	1	1	3	3
28	1	4	1	0	0	0	0	4	2	3	1	4	1	1	0	0	1	4	2	2
29	4	4	3	4	2	3	3	4	3	4
31	4	4	3	3	0	1	2	3	3	3
32	2	4	1	3	1	0	3	1	2	3
33	0	2	1	0	0	0	0	0	1	0	0	2	3	1	0	0	0	0	1	4
34	2	3	1	3	0	1	4	4	3	4
36	3	4	4	4	3	1	2	1	2	3	3	4	4	4	1	1	2	2	2	3
37	3	3	3	3	0	0	1	1	1	2
38	2	4	1	3	2	1	2	3	1	4
40	2	3	3	2	0	1	2	2	2	2	3	3	3	2	0	1	1	2	1	2
43	2	3	1	3	2	0	1	2	1	3	2	3	1	2	1	0	1	1	2	3
44	4	4	3	3	0	2	2	2	2	3
45	2	2	1	1	4	1	3	3	1	2	1	4	1	1	4	1	3	4	1	2
46	2	2	1	2	2	0	1	0	1	1	2	3	3	2	1	0	1	1	1	2
47	3	4	3	4	0	1	2	1	1	0
48	2	4	3	4	3	1	3	4	2	2
49	3	2	1	2	0	0	2	3	1	1	3	2	1	2	0	1	2	2	1	1
53	3	4	1	4	0	2	2	1	3	4	3	4	3	2	1	3	1	2	3	1
54	3	4	4	1	0	2	3	2	3	2	2	4	1	1	0	2	3	2	3	2
55	4	4	1	3	0	0	2	4	3	3	3	4	1	3	0	1	1	4	2	3
56	2	4	3	4	2	1	1	4	1	1
57	1	4	1	4	0	0	0	2	0	0	1	4	1	3	0	0	0	1	0	2
59	2	4	1	2	4	2	0	4	3	3	3	3	1	2	1	1	1	2	3	3
60	3	4	1	3	0	3	1	4	3	3	3	4	1	3	0	4	3	3	3	3
61	3	3	1	2	0	1	2	3	1	2	3	3	1	2	0	1	3	0	1	2
64	1	3	1	2	0	1	2	3	2	2
65	2	3	1	0	0	0	3	1	0	1	2	3	1	0	0	0	1	1	0	2
67	2	2	1	1	0	1	1	1	1	1	2	3	1	1	1	0	1	2	1	2
72	4	4	3	2	2	1	2	4	3	3	4	4	3	3	1	3	2	4	3	3
74	2	3	1	2	0	0	1	1	2	3	2	2	1	1	0	0	1	2	2	3
75	3	3	1	2	0	2	3	1	2	1	3	3	1	3	0	1	3	1	2	1
77	2	4	1	2	0	0	0	0	1	2	2	4	1	2	0	1	0	1	1	2
78	2	4	1	2	1	2	3	3	2	3	2	4	1	2	0	2	2	3	1	0
80	3	4	3	2	0	1	1	1	3	4	3	4	3	3	0	2	2	1	3	4
81	3	3	3	2	0	0	1	0	3	4	2	3	1	2	1	4	1	0	3	4
83	4	4	3	3	0	3	2	2	3	4	4	4	3	3	0	0	1	0	2	4
84	4	4	1	3	2	2	3	4	3	3
85	3	4	3	2	0	1	3	1	2	3
86	2	3	3	1	0	0	0	3	3	2
87	3	4	3	2	1	4	1	2	4	2
88	3	4	3	0	0	1	1	3	4	2	3	4	4	0	0	1	1	3	1	2
89	2	4	3	2	1	1	1	4	1	2
90	3	4	3	2	2	0	2	1	2	3	2	3	3	2	2	0	1	1	2	2
92	3	4	4	2	0	1	1	1	3	2
94	1	4	4	2	0	2	4	3	2	1
95	3	4	0	3	0	0	2	1	2	3	3	4	0	3	0	0	2	1	2	3
96	4	4	4	3	0	4	3	3	2	4	3	4	4	3	0	3	1	3	3	4
100	3	3	1	2	1	1	1	3	2	3	2	3	1	2	2	1	1	3	3	2
101	2	4	4	2	0	0	0	2	1	2	4	4	4	1	0	0	0	2	1	3
102	2	4	3	1	0	1	2	0	2	3	2	4	3	1	0	2	2	0	2	3
103	2	2	1	2	1	1	1	1	1	3
104	3	3	3	1	0	0	0	1	1	2	3	3	3	1	0	0	1	2	2	2
105	2	4	3	2	0	1	2	2	2	1	2	4	3	2	0	2	2	3	2	1
106	3	3	4	0	0	0	0	2	2	2	3	3	4	1	0	0	0	2	2	2
107	1	3	1	2	0	2	2	0	1	2	2	3	1	2	0	3	2	1	1	0
108	3	3	1	2	2	1	1	1	2	3
115	1	4	3	3	2	0	1	1	1	1	1	4	3	2	2	0	1	1	1	2
116	1	4	1	3	0	4	4	4	1	1	1	3	1	2	0	4	3	4	1	3
117	2	3	1	2	1	0	0	0	2	2	2	3	1	3	2	0	0	0	2	3
119	2	3	1	2	0	1	1	1	1	2	2	3	3	1	0	1	1	1	1	3
120	3	4	3	3	0	0	1	2	2	2	4	4	1	2	0	0	2	2	1	2
121	4	4	1	3	1	2	0	4	2	3
122	2	3	1	2	1	1	2	0	2	3	2	3	1	2	2	1	1	0	2	4
124	2	3	1	2	2	1	1	0	1	3	2	4	1	2	2	0	1	0	0	2
126	2	4	3	3	0	0	0	0	2	2	2	3	1	3	0	1	1	1	1	2
127	2	3	1	2	0	0	3	1	2	0	2	2	1	0	0	0	1	1	1	2
128	4	4	1	3	2	3	1	3	2	3	4	4	1	3	2	3	2	3	3	3
129	2	3	3	2	0	0	0	4	1	2	2	3	1	2	0	0	1	1	2	2
130	2	4	1	2	0	0	1	0	2	3	2	4	1	2	0	0	2	0	3	3
131	3	4	3	3	1	2	3	2	3	3	2	4	3	2	1	1	2	2	1	3
132	3	3	3	2	0	1	3	1	2	3
135	3	2	1	2	2	1	2	1	2	2	2	3	0	2	2	1	2	1	2	2
136	4	4	1	3	0	1	2	3	2	2	3	4	1	1	0	1	2	4	2	2
137	4	4	4	2	1	1	1	2	2	4	4	4	4	2	1	2	1	1	3	4
138	3	4	1	2	1	1	3	3	3	3	3	4	3	2	1	3	3	4	4	3
139	4	4	4	3	1	2	2	4	3	3
140	2	4	3	3	0	4	2	3	3	4	3	4	3	3	1	4	2	2	3	3
141	1	4	3	2	0	3	2	2	1	2	2	4	3	2	0	2	2	2	2	2
142	1	4	3	3	2	3	3	2	2	2	1	4	3	3	1	3	2	3	3	1
143	2	2	3	3	1	1	3	3	2	2	3	4	4	4	1	1	3	4	3	3
145	2	4	3	3	2	2	2	3	2	4	3	4	4	4	1	3	1	3	3	3
146	2	3	0	0	0	1	3	4	1	3	1	3	1	1	0	1	3	3	1	3
147	3	3	1	3	0	0	1	0	3	3
148	4	4	3	2	0	0	3	2	1	2
149	4	4	4	2	0	1	1	1	2	4	4	4	4	2	0	1	1	1	2	4
150	2	4	1	2	0	0	1	2	1	3	2	4	1	2	0	1	1	3	2	3
151	4	4	4	1	0	0	0	1	1	4	4	4	4	0	0	0	1	1	1	4
152	3	4	3	3	0	1	2	1	2	1	3	3	3	2	0	0	0	1	1	2
153	4	4	3	3	0	3	2	4	4	4
154	3	4	1	2	1	1	2	1	2	4	3	4	1	3	1	0	2	1	2	3
156	3	4	3	2	1	1	0	2	2	2	4	4	1	2	0	1	0	2	2	2
157	3	4	3	3	2	2	2	4	2	2	4	4	1	3	1	4	2	4	3	2
158	3	4	1	3	2	2	4	3	3	3
160	1	3	1	1	0	1	1	2	1	0	1	2	1	1	0	1	1	3	1	1
161	4	4	4	3	0	2	2	4	3	4	4	4	4	2	3	3	4	2	4	4
162	1	4	3	3	2	2	3	2	3	1
166	1	2	3	1	1	1	0	3	1	0	2	2	1	1	1	1	0	3	2	1
167	4	4	1	3	0	0	0	1	2	3	4	4	3	2	0	0	0	0	1	3
168	3	4	3	2	2	1	1	1	3	3	3	3	3	3	1	1	1	1	3	3
169	3	4	3	2	0	2	1	4	2	1	3	3	3	3	0	2	3	4	2	2
170	4	4	4	3	0	2	3	2	3	3	4	4	4	3	0	1	3	1	3	4
171	4	4	3	2	2	0	1	1	3	3	4	3	3	3	1	2	2	1	2	2
172	4	4	3	4	2	2	2	3	2	3
173	3	3	1	2	0	0	1	1	2	0
174	2	4	4	3	1	0	0	4	2	3
176	3	2	3	2	1	1	1	2	1	2
177	3	4	4	4	0	0	3	2	2	4
178	2	4	3	2	0	2	3	2	3	2
179	2	3	1	2	0	0	1	1	2	0	2	2	1	1	0	0	0	1	1	0
180	2	4	3	1	0	1	1	2	1	2	2	4	3	2	0	1	0	2	1	2
182	2	3	1	2	2	1	2	1	3	2
183	2	3	3	4	1	1	2	1	1	2	2	3	3	2	0	1	2	1	1	2
186	4	4	4	2	0	1	2	2	1	3
188	3	4	4	3	1	0	1	1	1	1
189	3	4	1	3	3	4	3	4	3	3	4	3	1	3	3	4	3	4	4	4
190	4	4	1	2	3	0	0	3	1	0	4	4	1	3	2	2	0	3	2	4
191	4	3	1	4	0	2	2	2	3	4	4	4	1	4	0	2	3	3	4	4
192	2	4	1	2	2	1	1	1	2	3
193	3	2	3	2	1	3	1	3	2	2	2	2	3	1	0	1	1	1	2	2
194	1	4	4	0	0	1	1	2	1	3
195	2	4	3	2	0	1	0	1	4	3
196	4	4	3	3	1	1	0	1	2	2	3	3	3	3	0	0	0	1	3	2
197	3	4	4	4	1	1	3	3	2	4	2	2	4	2	0	2	3	3	3	3
199	1	3	1	2	0	1	3	3	1	3	1	3	1	1	0	1	3	3	1	3
202	0	3	3	2	3	0	1	1	1	0	1	4	3	3	2	0	2	1	1	2
204	2	3	1	3	1	1	1	3	1	2
206	3	4	3	3	1	3	1	3	2	4	3	4	4	3	2	2	2	3	2	4
207	3	4	3	4	0	4	2	3	3	3	4	4	3	4	0	4	4	0	3	2
208	3	4	4	3	0	0	1	0	2	3	3	4	4	3	0	0	1	0	2	2
209	2	2	1	2	1	2	1	0	1	1	2	3	1	2	1	1	1	0	1	1
210	1	4	1	2	0	4	1	4	1	3	2	2	1	2	0	0	1	3	1	1
211	1	4	3	3	0	0	0	3	1	4	2	4	1	3	0	0	0	2	3	3
212	3	3	3	2	0	2	1	3	1	3	3	2	3	2	0	2	1	2	1	1
213	3	2	1	2	0	1	2	1	2	3
214	3	2	0	1	1	0	4	1	1	2	2	2	0	1	1	1	4	1	1	2
215	2	3	1	2	1	1	1	2	1	3
216	2	4	1	2	1	0	1	1	1	3
219	1	3	1	3	2	1	0	1	3	2	2	2	1	3	2	1	0	3	2	1
220	2	4	3	2	1	0	0	0	2	1
221	2	3	1	0	1	0	1	1	2	3	2	2	1	1	1	0	1	1	1	3
222	3	3	0	2	2	2	2	3	2	2	3	2	1	2	2	1	1	3	2	3
223	3	4	1	1	2	0	3	1	3	4	3	4	1	1	1	0	3	0	3	3
224	3	4	3	3	0	0	1	1	1	4	3	4	3	3	0	1	1	1	3	4
225	1	3	1	3	1	2	1	3	1	2	2	3	1	2	0	3	1	3	1	2
226	3	4	4	2	0	1	0	2	1	4
227	3	3	3	3	0	2	1	2	2	3	3	3	3	2	1	2	1	2	2	4
228	3	4	4	3	1	1	1	2	3	4	3	4	3	2	1	2	3	2	2	4
230	3	4	3	3	2	3	3	3	3	2
231	3	4	3	2	2	0	1	4	4	4	3	4	1	2	2	2	3	3	3	3
233	2	3	3	2	2	1	1	3	2	2
234	2	3	1	3	0	2	1	4	3	3	2	3	3	2	0	3	2	3	3	2
235	2	3	3	3	2	0	3	1	1	1
236	2	4	1	3	0	1	2	1	2	4	2	3	1	3	0	1	1	1	2	3
237	0	4	3	3	1	1	2	3	1	3	0	4	3	2	1	1	1	3	1	1
238	2	3	4	1	0	0	1	0	1	1	2	2	3	1	0	0	1	1	1	1
240	3	4	4	3	2	1	1	3	1	4
241	3	4	3	2	0	0	2	3	1	2	3	4	4	3	0	0	2	3	2	2
244	2	3	1	2	0	2	2	3	3	3	2	3	1	2	0	3	1	3	2	3
246	2	4	1	3	0	0	0	0	2	2	2	3	1	2	0	0	1	0	1	2
247	3	3	3	3	0	1	1	1	1	2	3	3	4	3	0	1	1	1	1	3
249	2	4	1	2	0	1	4	2	3	2	3	4	3	2	0	1	4	3	3	3
250	2	3	1	3	0	3	1	1	2	3	2	4	1	2	0	3	1	1	3	2
251	3	4	3	3	2	1	3	2	2	3	3	4	3	2	2	2	2	2	2	1
253	3	4	3	2	0	1	2	2	1	2	3	3	3	1	0	1	1	2	1	2
254	3	3	4	3	2	1	2	3	2	3
255	3	3	3	2	1	3	3	2	2	2
256	2	4	3	1	0	0	1	0	1	3
257	2	3	1	2	1	1	2	1	2	3	3	3	1	2	1	1	3	1	3	3
258	3	4	4	1	1	0	0	0	1	0
259	4	4	4	2	0	1	2	4	4	3
260	2	3	1	2	0	1	1	3	2	3
261	3	4	3	1	0	0	1	0	0	4
262	3	3	3	2	0	0	1	0	0	1	3	3	3	2	0	0	1	0	1	0
263	4	4	3	2	0	4	1	4	4	4	4	4	1	4	1	3	2	0	4	4
264	3	4	4	1	0	3	3	2	2	2	3	4	4	1	0	2	2	2	2	2
265	3	3	1	3	2	3	3	4	3	3
266	3	4	3	3	1	0	2	2	2	4
267	2	3	1	1	0	0	3	1	1	2	1	1	0	1	0	0	2	2	1	2
268	3	4	3	3	1	1	2	2	3	4
270	1	4	1	0	0	1	4	3	0	1
271	2	4	1	3	2	0	0	0	1	2
272	4	4	4	4	2	2	2	1	3	3	3	3	4	4	2	1	2	1	2	4
273	4	4	4	3	0	4	1	1	1	2
274	3	3	1	2	1	1	1	1	1	1	3	4	0	2	0	3	1	2	2	1
275	2	3	3	4	2	4	2	3	3	3	1	2	1	3	2	1	2	1	2	3
276	2	3	1	2	0	1	1	3	2	2
278	2	4	3	1	0	2	2	0	2	4	2	4	3	1	0	2	2	0	2	4
279	2	3	1	2	0	1	1	1	1	1	2	3	1	2	0	0	1	1	0	1
280	2	4	0	3	0	2	2	2	2	2
281	3	3	1	3	0	1	3	2	4	3	3	3	1	3	0	1	3	3	3	2
283	2	3	1	1	1	0	0	0	1	1	1	3	1	1	1	0	0	0	1	2
284	3	3	3	2	1	1	1	2	2	2	3	3	3	2	0	0	1	1	2	2
286	4	4	4	3	1	1	2	2	1	2
287	4	4	1	3	1	3	2	3	3	3	4	4	1	3	2	3	2	3	3	3
288	3	2	0	2	3	3	0	4	3	3
289	3	2	1	2	0	0	2	1	1	1
290	3	4	4	3	0	3	3	1	3	2	3	4	4	3	0	3	3	2	2	3
291	2	3	1	0	0	1	2	2	2	2	2	2	1	1	0	2	1	3	2	1
292	1	4	3	2	1	1	1	1	2	4
293	2	2	1	3	1	4	3	3	2	1
294	4	4	4	2	1	2	0	1	3	4
295	2	4	1	2	0	0	1	1	2	3	2	4	1	3	0	1	2	1	1	2
296	3	4	3	3	0	0	2	1	2	3
297	4	4	3	4	2	1	3	4	3	4
298	3	3	3	2	1	1	1	1	3	4	3	3	3	2	2	1	1	1	3	3
299	2	2	4	2	0	1	2	0	1	3
300	4	4	4	1	0	0	0	1	4	4	4	4	4	3	1	0	3	1	3	4
302	3	4	3	3	0	3	2	3	3	2	3	4	3	3	0	3	3	3	2	4
303	2	3	3	0	0	1	2	2	2	1
304	2	3	1	2	4	1	3	4	1	1	2	3	1	1	4	1	3	0	1	2
306	2	3	4	2	0	0	1	3	1	1
307	1	4	1	1	2	0	0	1	1	2
310	2	3	3	3	1	3	1	4	2	2	2	2	3	3	1	3	1	4	3	2
311	3	4	4	4	0	3	0	4	4	4	3	4	4	4	0	3	2	3	4	3
313	3	4	1	2	0	1	2	2	1	2	3	4	1	2	0	1	2	1	2	2
314	3	3	1	2	0	0	1	3	2	3
316	3	4	1	2	0	0	1	2	1	1	2	4	1	2	0	0	1	2	0	1
317	2	3	4	2	0	0	0	1	1	3	2	3	4	3	0	0	0	1	1	2
318	2	3	1	2	2	1	1	3	2	1	2	3	0	2	3	2	2	3	2	1
319	3	4	1	3	0	2	4	0	3	3	3	4	4	4	0	1	3	3	2	4
321	3	3	1	3	2	2	3	3	2	2
323	3	3	4	1	1	2	1	1	1	1
324	3	4	3	2	4	0	1	1	2	2	2	4	1	2	4	0	1	1	2	3
326	2	4	4	3	2	2	4	4	2	0	4	4	4	3	3	2	3	4	2	3
327	3	4	1	3	1	3	2	4	2	2
328	2	4	1	2	2	1	1	1	2	2
330	4	4	4	3	0	1	2	1	2	2
331	3	3	4	3	0	3	3	3	2	4	3	4	4	3	0	3	3	3	3	3
